# Supplementary material for: Cooking breakfast after a brain injury
Source: Front Behav Neurosci. 2014 Sep 2;8:272. doi: 10.3389/fnbeh.2014.00272 (PMC4151095; doi:10.3389/fnbeh.2014.00272)
Supplement: Supplementary file 1 [file DataSheet1.ZIP]

Archive with 2 entries (2 files):
- 93283_Davidson_Table_S1.PDF
- 93283_Davidson_Table_S2.pdf
